# Supplementary material for: FAU-Type Zeolite Synthesis from Clays and Its Use for the Simultaneous Adsorption of Five Divalent Metals from Aqueous Solutions
Source: Materials (Basel). 2021 Jul 3;14(13):3738. doi: 10.3390/ma14133738 (PMC8269868; doi:10.3390/ma14133738)
Supplement: Supplementary file 1 [file materials-14-03738-s001.zip]

Archive with 1 entries (1 files):
- materials-1222774-SM-updated.pdf
